# Supplementary material for: RNA‐Seq‐Pop: Exploiting the sequence in RNA sequencing—A Snakemake workflow reveals patterns of insecticide resistance in the malaria vector Anopheles gambiae
Source: Mol Ecol Resour. 2023 Feb 10;23(4):946–61. doi: 10.1111/1755-0998.13759 (PMC10568660; doi:10.1111/1755-0998.13759)
Supplement: Supplementary file 1 — Data S1 [file MEN-23-946-s003.xlsx]

## Sheet: Kisumu_G24-BusiaParental
GeneID

## Sheet: G24-BusiaParental_G28-BusiaSur
GeneID

## Sheet: Kisumu_G28-BusiaSurvivors
GeneID
